# Supplementary material for: Tumor-originated exosomal lncUEGC1 as a circulating biomarker for early-stage gastric cancer
Source: Mol Cancer. 2018 Apr 24;17:84. doi: 10.1186/s12943-018-0834-9 (PMC5978993; doi:10.1186/s12943-018-0834-9)
Supplement: Supplementary file 3 — Table S2. Seventy-nine exosomal lncRNAs and mRNAs up-regulated by more than 2-fold in stage I GC patients (n = 10) compared with healthy individuals (n = 5) (Q < 0.00001). (XLSX 21 kb) [file 12943_2018_834_MOESM3_ESM.xlsx]

## Sheet: H--E
gene	gene_type	Position	Strand	Healthy	GC(Stage I)	log2(Fold_change)	p-value	q-value	Description	Website
ABHD17AP6	pseudogene	chr17:20744000-20747792	+	2.68157	9.90434	1.88498	6.20576e-14	2.65016e-10	abhydrolase domain containing 17A pseudogene 6	http://www.ncbi.nlm.nih.gov/gene/?term=644988
APOA5	protein_coding	chr11:116660086-116663136	-	6.59257	14.837	1.17029	2.17957e-10	3.14145e-07	apolipoprotein A5	http://www.ncbi.nlm.nih.gov/gene/?term=116519
ATAD3A	protein_coding	chr1:1447523-1470067	+	6.73185	13.4881	1.00261	1.05683e-13	4.17986e-10	ATPase family, AAA domain containing 3A	http://www.ncbi.nlm.nih.gov/gene/?term=55210
C14orf180	protein_coding	chr14:105046021-105056184	+	7.08467	17.1804	1.27799	9.96337e-15	5.47748e-11	chromosome 14 open reading frame 180	http://www.ncbi.nlm.nih.gov/gene/?term=400258
C17orf82	protein_coding	chr17:59489112-59490641	+	5.80211	13.4946	1.21774	6.06788e-13	1.46934e-09	chromosome 17 open reading frame 82	http://www.ncbi.nlm.nih.gov/gene/?term=388407
C1QL4	protein_coding	chr12:49726200-49730971	-	8.87601	18.5063	1.06004	5.23007e-12	1.35844e-08	complement C1q like 4	http://www.ncbi.nlm.nih.gov/gene/?term=338761
CDKN2A	protein_coding	chr9:21967751-21994490	-	4.94715	10.8631	1.13477	8.74798e-10	9.79746e-07	cyclin dependent kinase inhibitor 2A	http://www.ncbi.nlm.nih.gov/gene/?term=1029
CLDN3	protein_coding	chr7:73183327-73184600	-	5.7157	14.668	1.35968	1.51544e-10	2.28759e-07	claudin 3	http://www.ncbi.nlm.nih.gov/gene/?term=1365
CLDN4	protein_coding	chr7:73245193-73247023	+	8.31801	18.7308	1.1711	1.21556e-11	2.71379e-08	claudin 4	http://www.ncbi.nlm.nih.gov/gene/?term=1364
CYP26A1	protein_coding	chr10:94833232-94837641	+	5.14494	11.6181	1.17515	1.10392e-12	3.35266e-09	cytochrome P450 family 26 subfamily A member 1	http://www.ncbi.nlm.nih.gov/gene/?term=1592
CYP2D6	protein_coding	chr22:42522501-42526883	-	10.6665	23.1537	1.11816	1.51857e-16	1.95258e-14	cytochrome P450 family 2 subfamily D member 6	http://www.ncbi.nlm.nih.gov/gene/?term=1565
DLX1	protein_coding	chr2:172950208-172954402	+	5.97887	12.7619	1.0939	2.51969e-10	3.57273e-07	distal-less homeobox 1	http://www.ncbi.nlm.nih.gov/gene/?term=1745
DLX4	protein_coding	chr17:48046562-48052323	+	7.50613	15.3046	1.02782	5.40801e-12	1.39141e-08	distal-less homeobox 4	http://www.ncbi.nlm.nih.gov/gene/?term=1748
DNM1P18	pseudogene	chr22:43183414-43184590	-	9.44298	20.1832	1.09584	8.43438e-10	8.93929e-07	dynamin 1 pseudogene 18	http://www.ncbi.nlm.nih.gov/gene/?term=387553
DPF1	protein_coding	chr19:38701646-38720354	-	5.24663	11.0559	1.07535	7.81791e-11	1.29365e-07	double PHD fingers 1	http://www.ncbi.nlm.nih.gov/gene/?term=8193
ELMO3	protein_coding	chr16:67233028-67237927	+	4.79613	12.0972	1.33472	2.74754e-13	1.08556e-09	engulfment and cell motility 3	http://www.ncbi.nlm.nih.gov/gene/?term=79767
ENSG00000182376.2	antisense	chr16:88809229-88811872	+	7.60192	15.4145	1.01985	1.89655e-09	1.84964e-06	None	http://asia.ensembl.org/Homo_sapiens/Gene/Idhistory?g=ENSG00000182376
ENST00000378432.1	sense_intronic	chr19:40779396-40781386	-	7.34196	29.1657	1.99004	5.82214e-12	1.42237e-08	None	http://asia.ensembl.org/Homo_sapiens/Gene/Idhistory?g=ENSG00000205041
ENSG00000214733.4	antisense	chr8:144871090-144872629	+	7.34894	18.1509	1.30443	1.03197e-09	1.07784e-06	None	http://asia.ensembl.org/Homo_sapiens/Gene/Idhistory?g=ENSG00000214733
ENSG00000254648.1	lincRNA	chr11:133905727-133907002	-	6.77115	20.1728	1.57494	4.87387e-11	8.16701e-08	None	http://asia.ensembl.org/Homo_sapiens/Gene/Idhistory?g=ENSG00000254648
ENSG00000255026.1	antisense	chr11:287305-288987	+	7.48391	20.7255	1.46954	5.30308e-10	6.57473e-07	None	http://asia.ensembl.org/Homo_sapiens/Gene/Idhistory?g=ENSG00000255026
ENSG00000257038.1	antisense	chr11:73018280-73020406	-	4.23736	11.9882	1.50038	2.7047e-10	3.59724e-07	None	http://asia.ensembl.org/Homo_sapiens/Gene/Idhistory?g=ENSG00000257038
ENST00000568893.1	lincRNA	chr16:33350764-33356875	-	17.5964	68.1664	1.95378	8.52216e-16	9.61317e-14	None	http://asia.ensembl.org/Homo_sapiens/Gene/Idhistory?g=ENSG00000261466
ENSG00000267244.1	processed_transcript	chr19:1822145-1824544	+	8.43894	17.7393	1.07181	6.7862e-15	3.94602e-11	None	http://asia.ensembl.org/Homo_sapiens/Gene/Idhistory?g=ENSG00000267244
ENSG00000272572.1	antisense	chr10:102670860-102672496	-	1.49652	5.99619	2.00244	5.35361e-09	4.2875e-06	None	http://asia.ensembl.org/Homo_sapiens/Gene/Idhistory?g=ENSG00000272572
ENSG00000272944.1	antisense	chr2:222437226-222439174	+	5.10147	11.449	1.16624	1.55636e-09	1.5368e-06	None	http://asia.ensembl.org/Homo_sapiens/Gene/Idhistory?g=ENSG00000272944
FAM69C	protein_coding	chr18:72102963-72124503	-	5.83148	12.7372	1.12712	4.20073e-12	1.06151e-08	family with sequence similarity 69 member C	http://www.ncbi.nlm.nih.gov/gene/?term=125704
FAM90A12P	pseudogene	chr8:7884596-7889827	-	2.69098	8.43173	1.6477	3.16429e-10	3.87237e-07	Putative protein FAM90A12	http://www.ncbi.nlm.nih.gov/gene/?term=645879
FBLL1	misc_RNA	chr5:167956582-167957639	+	4.59293	18.8513	2.03718	1.43926e-13	5.28368e-10	fibrillarin-like 1	http://www.ncbi.nlm.nih.gov/gene/?term=345630
FEV	protein_coding	chr2:219845809-219850379	-	5.21071	15.4269	1.56589	1.37831e-12	2.9939e-09	FEV, ETS transcription factor	http://www.ncbi.nlm.nih.gov/gene/?term=54738
FIBCD1	protein_coding	chr9:133777825-133814455	-	7.20595	15.1543	1.07247	2.49896e-16	2.01576e-12	fibrinogen C domain containing 1	http://www.ncbi.nlm.nih.gov/gene/?term=84929
FNDC11	protein_coding	chr20:62184373-62188061	+	6.15506	16.1521	1.39188	1.5373e-11	3.37893e-08	fibronectin type III domain containing 11	http://www.ncbi.nlm.nih.gov/gene/?term=79025
FRMD6-AS1	lncRNA	chr14:52116234-52118462	-	5.41881	11.7736	1.1195	1.07562e-08	7.37575e-06	FRMD6 antisense RNA 1	http://www.ncbi.nlm.nih.gov/gene/?term=145438
FSCN1P1	pseudogene	chr15:34786497-34789279	+	4.61294	11.4236	1.30826	3.33089e-16	4.14042e-13	fascin actin-bundling protein 1 pseudogene 1	http://www.ncbi.nlm.nih.gov/gene/?term=145989
GALR1	protein_coding	chr18:74962008-74982098	+	2.71699	9.20558	1.7605	7.45443e-16	8.61114e-12	galanin receptor 1	http://www.ncbi.nlm.nih.gov/gene/?term=2587
GCAT	protein_coding	chr22:38203912-38213183	+	6.57005	15.8117	1.26702	2.36618e-12	6.89315e-09	glycine C-acetyltransferase	http://www.ncbi.nlm.nih.gov/gene/?term=23464
GPR39	protein_coding	chr2:133174147-133404169	+	6.83559	14.7084	1.10551	2.57743e-14	1.32974e-10	G protein-coupled receptor 39	http://www.ncbi.nlm.nih.gov/gene/?term=2863
GPR45	protein_coding	chr2:105858200-105859924	+	5.92346	16.9873	1.51995	2.74218e-16	2.20842e-12	G protein-coupled receptor 45	http://www.ncbi.nlm.nih.gov/gene/?term=11250
GPR50-AS1	lncRNA	chrX:150343670-150346308	-	2.42479	8.7831	1.85687	7.47572e-13	2.42671e-09	GPR50 antisense RNA 1	http://www.ncbi.nlm.nih.gov/gene/?term=100128688
GSC	protein_coding	chr14:95234560-95236499	-	6.23291	17.0821	1.45451	2.00472e-11	4.31924e-08	goosecoid homeobox	http://www.ncbi.nlm.nih.gov/gene/?term=145258
HDGFL1	protein_coding	chr6:22569678-22571891	+	7.02161	14.2024	1.01626	3.0922e-13	9.40921e-10	hepatoma derived growth factor-like 1	http://www.ncbi.nlm.nih.gov/gene/?term=154150
KCNK4	protein_coding	chr11:64058774-64067503	+	7.73307	15.6102	1.01338	5.68145e-11	9.96562e-08	potassium two pore domain channel subfamily K member 4	http://www.ncbi.nlm.nih.gov/gene/?term=50801
KCNK4-TEX40	lncRNA	chr11:64059194-64072241	+	7.19495	15.8666	1.14093	6.06686e-15	3.62788e-11	KCNK4-TEX40 readthrough	http://www.ncbi.nlm.nih.gov/gene/?term=106780802
KLC3	protein_coding	chr19:45843998-45854778	+	5.69751	14.477	1.34536	3.33167e-15	1.85917e-11	kinesin light chain 3	http://www.ncbi.nlm.nih.gov/gene/?term=147700
KRT18P19	pseudogene	chr2:190175931-190177274	-	4.38731	15.1552	1.7884	5.2793e-12	1.2112e-08	keratin 18 pseudogene 19	http://www.ncbi.nlm.nih.gov/gene/?term=339781
LETM1P2	pseudogene	chr19:58555808-58559619	+	6.25625	14.3022	1.19287	3.85738e-13	4.77614e-10	leucine zipper and EF-hand containing transmembrane protein 1 pseudogene 2	http://www.ncbi.nlm.nih.gov/gene/?term=100131934
LINC00662	lncRNA	chr19:28281401-28284848	-	3.68869	9.42957	1.35408	5.11024e-09	4.05315e-06	long intergenic non-protein coding RNA 662	http://www.ncbi.nlm.nih.gov/gene/?term=148189
LMNTD2	protein_coding	chr11:554850-560779	-	5.37287	12.9815	1.27269	2.79776e-13	1.04247e-09	lamin tail domain containing 2	http://www.ncbi.nlm.nih.gov/gene/?term=256329
LRFN4	protein_coding	chr11:66624876-66627946	+	7.72017	15.5833	1.01329	2.53552e-13	9.52611e-10	leucine rich repeat and fibronectin type III domain containing 4	http://www.ncbi.nlm.nih.gov/gene/?term=78999
LRRC4B	protein_coding	chr19:51020149-51071302	-	5.45753	11.3867	1.06103	1.74009e-11	3.79538e-08	leucine rich repeat containing 4B	http://www.ncbi.nlm.nih.gov/gene/?term=94030
MIR194-2HG	lncRNA	chr11:64655930-64660921	-	8.16988	16.5081	1.01479	7.36379e-15	9.48568e-12	MIR194-2 host gene	http://www.ncbi.nlm.nih.gov/gene/?term=105369343
MMP15	protein_coding	chr16:58059470-58080805	+	5.72206	14.3941	1.33087	4.80968e-16	1.34754e-14	matrix metallopeptidase 15	http://www.ncbi.nlm.nih.gov/gene/?term=4324
NEUROG1	protein_coding	chr5:134869972-134871639	-	6.45338	16.0998	1.31891	2.7897e-11	5.42174e-08	neurogenin 1	http://www.ncbi.nlm.nih.gov/gene/?term=4762
NFE2L3P2	pseudogene	chr17:45500843-45504058	+	3.37743	7.35389	1.12258	4.39385e-10	5.18159e-07	nuclear factor, erythroid 2 like 3 pseudogene 2	http://www.ncbi.nlm.nih.gov/gene/?term=100272146
OVCH1-AS1	lncRNA	chr12:29542227-29640257	+	2.53386	8.92621	1.81671	2.83102e-10	3.84272e-07	OVCH1 antisense RNA 1	http://www.ncbi.nlm.nih.gov/gene/?term=101055625
P3H4	protein_coding	chr17:39958205-39968451	-	5.69147	11.3896	1.00085	7.67945e-10	8.61349e-07	prolyl 3-hydroxylase family member 4 (non-enzymatic)	http://www.ncbi.nlm.nih.gov/gene/?term=10609
PCDHB8	protein_coding	chr5:140557371-140560081	+	5.55338	11.3373	1.02964	7.09244e-10	8.35089e-07	protocadherin beta 8	http://www.ncbi.nlm.nih.gov/gene/?term=56128
PCP4L1	protein_coding	chr1:161228517-161255240	+	7.22404	19.5284	1.4347	4.4054e-12	1.1499e-08	Purkinje cell protein 4 like 1	http://www.ncbi.nlm.nih.gov/gene/?term=654790
PKD1P2	pseudogene	chr16:16450274-16471364	+	1.96219	6.87995	1.80993	0	0	polycystin 1, transient receptor potential channel interacting pseudogene 2	http://www.ncbi.nlm.nih.gov/gene/?term=283955
POM121L12	protein_coding	chr7:53103349-53104618	+	4.6996	13.123	1.48149	6.9927e-10	8.04644e-07	POM121 transmembrane nucleoporin like 12	http://www.ncbi.nlm.nih.gov/gene/?term=285877
PPP1R1B	protein_coding	chr17:37783177-37792878	+	5.39145	12.7614	1.24305	1.25412e-10	1.96436e-07	protein phosphatase 1 regulatory inhibitor subunit 1B	http://www.ncbi.nlm.nih.gov/gene/?term=84152
PRSS30P	misc_RNA	chr16:2889574-2892752	-	6.20135	14.6044	1.23575	4.54804e-16	3.32654e-12	protease, serine, 30 pseudogene	http://www.ncbi.nlm.nih.gov/gene/?term=124221
RECQL4	protein_coding	chr8:145736667-145743210	-	7.20958	15.5213	1.10626	5.042e-14	6.09825e-11	RecQ like helicase 4	http://www.ncbi.nlm.nih.gov/gene/?term=9401
RNF113B	protein_coding	chr13:98828039-98829521	-	7.52387	17.6277	1.2283	3.38096e-09	2.95274e-06	ring finger protein 113B	http://www.ncbi.nlm.nih.gov/gene/?term=140432
SAPCD2P3	pseudogene	chr7:66021139-66022761	+	4.75057	11.0068	1.21223	5.2903e-09	4.10166e-06	suppressor APC domain containing 2 pseudogene 3	http://www.ncbi.nlm.nih.gov/gene/?term=643353
SFN	protein_coding	chr1:27189633-27190947	+	7.16991	17.5964	1.29526	3.20574e-12	8.10912e-09	stratifin	http://www.ncbi.nlm.nih.gov/gene/?term=2810
SFRP5	protein_coding	chr10:99526508-99531756	-	5.44116	13.8607	1.34902	2.94643e-10	3.76001e-07	secreted frizzled related protein 5	http://www.ncbi.nlm.nih.gov/gene/?term=6425
SLC18A3	protein_coding	chr10:50818347-50820766	+	6.04961	13.1616	1.12142	7.25393e-16	4.22601e-12	solute carrier family 18 member A3	http://www.ncbi.nlm.nih.gov/gene/?term=6572
SOX30P1	pseudogene	chr5:157116934-157118244	-	8.47967	18.7384	1.14392	1.21701e-09	1.29513e-06	SRY-box 30 pseudogene 1	http://www.ncbi.nlm.nih.gov/gene/?term=442142
SSPN	protein_coding	chr12:26348269-26387710	+	2.88247	5.93984	1.04312	1.73869e-14	6.28148e-11	sarcospan	http://www.ncbi.nlm.nih.gov/gene/?term=8082
TBCC	protein_coding	chr6:42712234-42713884	-	5.70328	16.4186	1.52546	1.46359e-12	4.07707e-09	tubulin folding cofactor C	http://www.ncbi.nlm.nih.gov/gene/?term=6903
TEAD4	protein_coding	chr12:3068478-3149842	+	9.5914	29.9938	1.64485	0	0	TEA domain transcription factor 4	http://www.ncbi.nlm.nih.gov/gene/?term=7004
TIGD5	protein_coding	chr8:144680074-144682485	+	3.55033	10.5197	1.56706	6.55931e-16	4.64567e-12	tigger transposable element derived 5	http://www.ncbi.nlm.nih.gov/gene/?term=84948
TIMM44	protein_coding	chr19:7991603-8008708	-	4.37208	11.4169	1.38478	2.24008e-16	1.3213e-12	translocase of inner mitochondrial membrane 44	http://www.ncbi.nlm.nih.gov/gene/?term=10469
TNFRSF6B	protein_coding	chr20:62328004-62330051	+	5.79539	15.4446	1.41412	3.91963e-12	9.22909e-09	TNF receptor superfamily member 6b	http://www.ncbi.nlm.nih.gov/gene/?term=8771
TRPM5	protein_coding	chr11:2425745-2444275	-	6.42404	15.1616	1.23887	6.85459e-16	1.46089e-13	transient receptor potential cation channel subfamily M member 5	http://www.ncbi.nlm.nih.gov/gene/?term=29850
TSPAN4	protein_coding	chr11:842824-867116	+	6.10652	13.439	1.13801	5.42618e-10	6.4735e-07	tetraspanin 4	http://www.ncbi.nlm.nih.gov/gene/?term=7106
WNT10A	protein_coding	chr2:219745255-219758651	+	5.79157	12.4392	1.10287	5.35208e-13	1.75513e-09	Wnt family member 10A	http://www.ncbi.nlm.nih.gov/gene/?term=80326
WNT3A	protein_coding	chr1:228194723-228248972	+	7.05051	14.3479	1.02504	3.57898e-13	1.32694e-09	Wnt family member 3A	http://www.ncbi.nlm.nih.gov/gene/?term=89780
